# Supplementary material for: Exploring RAB11A Pathway to Hinder Chronic Myeloid Leukemia-Induced Angiogenesis In Vivo
Source: Pharmaceutics. 2023 Feb 23;15(3):742. doi: 10.3390/pharmaceutics15030742 (PMC10056245; doi:10.3390/pharmaceutics15030742)
Supplement: Supplementary file 1 [file pharmaceutics-15-00742-s001.zip]

Archive with 1 entries (1 files):
- pharmaceutics-2202853-supplementary.pdf
